# Supplementary material for: Genome-wide analysis of soybean hypoxia inducible gene domain containing genes: a functional investigation of GmHIGD3
Source: Front Plant Sci. 2024 Jul 1;15:1403841. doi: 10.3389/fpls.2024.1403841 (PMC11246964; doi:10.3389/fpls.2024.1403841)
Supplement: Supplementary file 5 [file Table_1.xlsx]

## Sheet: Supplementary Table 1
Supplementary Table 1. The primers of qPCR and RT-PCR
Primer Name	5’-3’ sequence	5’-3’ sequence of reverse primer	Size of PCR product (bp)
GmHIGD2.1-CDS	CTCTCTCTCAAGCTTGGATCcatgtcggaagctaagaccca	CCCTGCAGCTCGAGGATCctggtcaaaaacagtattcgaaaag	248 or 355
GmHIGD2.2-CDS	CTCTCTCTCAAGCTTGGATCcatgtcggaagctaagaccca	CTCCCTGCAGCTCGAGGATCCtcttattgtccaaaatttcttttgaagcc	313
GmHIGD1-qPCR	CTTTTCTGCTCAACATGGCTG	TGGCCTAACTGAGAATTACCTTG	148
GmHIGD2-qPCR	TCTCCAACGCTACAATGTCG	TGAACCCGAAATACCACTGAG	117
GmHIGD3-qPCR	GCTTCCTATTCCTTTCGTTGTG	CCATAGACACCCAACAGTACG	131
GmHIGD4/5-qPCR	GTCTCAGGCTTATCCATGCTAG	GTGACATTGGGAGCAGGAATA	145
GmHIGD6-qPCR	ACGTACAAGGTCTCCAATGAAG	CCTGTGGTTTAGGCTAATCTGC	140
GmActin	ATCTTGACTGAGCGTGGTTATTCC	GCTGGTCCTGGCTGTCTCC	126
GmHIGD2.1-CDS-pHB:mCherry	CTCTCTCTCAAGCTTGGATCcatgtcggaagctaagaccca	CCCTGCAGCTCGAGGATCctggtcaaaaacagtattcgaaaag	248
GmHIGD2.2-CDS-pHB:mCherry	CTCTCTCTCAAGCTTGGATCCatgtcggaagctaagaccca	CTCCCTGCAGCTCGAGGATCCtcttattgtccaaaatttcttttgaagcc	313
GmHIGD3-CDS-pHB:mCherry	CTCTCTCTCAAGCTTGGATCcatgtcggaagctaagacccaa	TCCCTGCAGCTCGAGGATCctcgaagcctttgctcctgtct	291
GmHIGD2.2-CDS-pYES2	GCCGCCAGTGTGCTGGAATTCatgtcggaagctaagaccca	GATGGATATCTGCAGAATTCtcttattgtccaaaatttcttttgaagcc	312
GmHIGD3-CDS-pYES2	GCCGCCAGTGTGCTGGAATTCatgtcggaagctaagaccca	GATGGATATCTGCAGAATTCtcgaagcctttgctcctgt	291
