# Supplementary material for: Genome-wide analysis of soybean hypoxia inducible gene domain containing genes: a functional investigation of GmHIGD3
Source: Front Plant Sci. 2024 Jul 1;15:1403841. doi: 10.3389/fpls.2024.1403841 (PMC11246964; doi:10.3389/fpls.2024.1403841)
Supplement: Supplementary file 6 [file Table_2.xlsx]

## Sheet: Supplementary Table 2
Supplementary Table 2. Prediction of TF that might participate the reguation of expression pattern of GmHIGDs
Gene ID	TF Family	Target GmHIGD	start	stop	strand	score	p-value	q-value	matched sequence
Glyma.09G248200	AP2	GmHIGD1	497	516	-	16.359	1.31e-06	0.00737	GAAGAAAAAAAAAATAGAGG
Glyma.09G248200	AP2	GmHIGD1	937	956	-	14.8333	4.85e-06	0.0109	AGAACCAAGAAGAAGATAGA
Glyma.05G137100	BBR-BPC	GmHIGD1	204	227	+	5.1746	7.81e-06	0.044	GAGTGAATGTGTGAGGGAGTGAAT
Glyma.06G034000	BES1	GmHIGD1	190	209	-	12.4921	8.81e-06	0.0258	TCACTCGTGTATCACTCACT
Glyma.20G193000	C2H2	GmHIGD1	55	65	+	12.5238	7.95e-06	0.0236	GAGTGAAGGGT
Glyma.01G236300	CPP	GmHIGD1	513	525	-	10.9429	8.76e-06	0.102	GCAAATTTTGAAG
Glyma.02G067600	ERF	GmHIGD1	887	907	+	13.6349	3.09e-06	0.0358	CCAAGCACCGACCCCACCGCC
Glyma.02G261700	ERF	GmHIGD1	890	910	-	16.9559	4.65e-07	0.0054	AATGGCGGTGGGGTCGGTGCT
Glyma.02G261700	ERF	GmHIGD1	887	907	-	13.2059	3.33e-06	0.0129	GGCGGTGGGGTCGGTGCTTGG
Glyma.03G111700	ERF	GmHIGD1	898	912	+	12.5873	7.7e-06	0.0902	CCCCACCGCCATTAA
Glyma.03G116700	ERF	GmHIGD1	897	911	-	14.2381	7.62e-06	0.0897	TAATGGCGGTGGGGT
Glyma.03G138900	ERF	GmHIGD1	897	907	+	16.7619	9.62e-07	0.0113	ACCCCACCGCC
Glyma.03G162500	ERF	GmHIGD1	895	909	+	17.3016	6.04e-07	0.00706	CGACCCCACCGCCAT
Glyma.03G258200	ERF	GmHIGD1	890	904	-	16.0317	2.61e-06	0.0307	GGTGGGGTCGGTGCT
Glyma.03G258200	ERF	GmHIGD1	899	913	-	14.254	6.05e-06	0.0355	ATTAATGGCGGTGGG
Glyma.03G263700	ERF	GmHIGD1	897	917	-	14.3651	2.42e-06	0.0281	GGAAATTAATGGCGGTGGGGT
Glyma.04G028100	ERF	GmHIGD1	894	908	+	21.1587	4.59e-08	0.000538	CCGACCCCACCGCCA
Glyma.04G062900	ERF	GmHIGD1	887	905	-	14.3492	2.72e-06	0.0315	CGGTGGGGTCGGTGCTTGG
Glyma.04G062900	ERF	GmHIGD1	899	917	-	11.7619	9.6e-06	0.0371	GGAAATTAATGGCGGTGGG
Glyma.04G251400	ERF	GmHIGD1	888	907	+	23.9841	3.53e-09	4.07e-05	CAAGCACCGACCCCACCGCC
Glyma.06G028300	ERF	GmHIGD1	894	908	+	21.1587	4.59e-08	0.000537	CCGACCCCACCGCCA
Glyma.06G064000	ERF	GmHIGD1	887	905	-	14.3492	2.72e-06	0.0317	CGGTGGGGTCGGTGCTTGG
Glyma.06G064000	ERF	GmHIGD1	899	917	-	11.7619	9.6e-06	0.0373	GGAAATTAATGGCGGTGGG
Glyma.06G068800	ERF	GmHIGD1	890	910	+	17.1765	1.69e-07	0.00169	AGCACCGACCCCACCGCCATT
Glyma.06G068800	ERF	GmHIGD1	887	907	+	16.0735	2.94e-07	0.00169	CCAAGCACCGACCCCACCGCC
Glyma.06G068800	ERF	GmHIGD1	893	913	+	8.61765	8.98e-06	0.0345	ACCGACCCCACCGCCATTAAT
Glyma.06G105000	ERF	GmHIGD1	892	901	+	15.6237	8.07e-07	0.00953	CACCGACCCC
Glyma.06G236400	ERF	GmHIGD1	897	911	+	12.6984	4.94e-06	0.0577	ACCCCACCGCCATTA
Glyma.07G110000	ERF	GmHIGD1	897	911	-	14.2381	7.62e-06	0.0897	TAATGGCGGTGGGGT
Glyma.08G149200	ERF	GmHIGD1	894	908	+	16.873	7.22e-07	0.00847	CCGACCCCACCGCCA
Glyma.08G149200	ERF	GmHIGD1	897	911	+	12.6825	6.08e-06	0.0309	ACCCCACCGCCATTA
Glyma.11G014200	ERF	GmHIGD1	889	908	+	22.7188	1.12e-08	0.00013	AAGCACCGACCCCACCGCCA
Glyma.11G014200	ERF	GmHIGD1	892	911	+	17.6719	3.96e-07	0.0023	CACCGACCCCACCGCCATTA
Glyma.11G036400	ERF	GmHIGD1	897	911	+	12.3651	6.74e-06	0.0454	ACCCCACCGCCATTA
Glyma.11G053600	ERF	GmHIGD1	894	908	+	21.8413	1.58e-08	0.000186	CCGACCCCACCGCCA
Glyma.11G053600	ERF	GmHIGD1	885	899	+	13.5397	8.64e-06	0.0507	GTCCAAGCACCGACC
Glyma.13G233800	ERF	GmHIGD1	893	909	-	18.8413	1.86e-07	0.00217	ATGGCGGTGGGGTCGGT
Glyma.14G084700	ERF	GmHIGD1	897	909	-	18.0476	6.16e-07	0.00723	ATGGCGGTGGGGT
Glyma.14G084700	ERF	GmHIGD1	888	900	-	16.4444	2.05e-06	0.012	GGGTCGGTGCTTG
Glyma.14G123900	ERF	GmHIGD1	897	917	+	11.1343	5.82e-06	0.0387	ACCCCACCGCCATTAATTTCC
Glyma.14G123900	ERF	GmHIGD1	888	908	+	10.791	6.74e-06	0.0387	CAAGCACCGACCCCACCGCCA
Glyma.17G024300	ERF	GmHIGD1	897	911	+	12.4762	7e-06	0.0821	ACCCCACCGCCATTA
Glyma.17G047300	ERF	GmHIGD1	888	901	-	16.3175	1.91e-06	0.0112	GGGGTCGGTGCTTG
Glyma.17G047300	ERF	GmHIGD1	897	910	-	13.9841	8.63e-06	0.0338	AATGGCGGTGGGGT
Glyma.18G091600	ERF	GmHIGD1	894	908	-	16.9683	7.32e-07	0.00861	TGGCGGTGGGGTCGG
Glyma.18G091600	ERF	GmHIGD1	897	911	-	12.0635	8.8e-06	0.0518	TAATGGCGGTGGGGT
Glyma.19G113100	ERF	GmHIGD1	894	908	+	14.4921	4.79e-06	0.0554	CCGACCCCACCGCCA
Glyma.20G070000	ERF	GmHIGD1	898	912	-	15.127	1.52e-06	0.0178	TTAATGGCGGTGGGG
Glyma.10G126900	GATA	GmHIGD1	892	906	-	17.9104	4.84e-07	0.0057	GCGGTGGGGTCGGTG
Glyma.05G040500	LBD	GmHIGD1	887	907	+	13.6349	2.49e-06	0.0287	CCAAGCACCGACCCCACCGCC
Glyma.05G040500	LBD	GmHIGD1	890	910	+	12.1429	5.25e-06	0.0302	AGCACCGACCCCACCGCCATT
Glyma.12G120700	LBD	GmHIGD1	892	906	-	14.6032	5.55e-06	0.0657	GCGGTGGGGTCGGTG
Glyma.14G202300	LBD	GmHIGD1	892	908	-	16.619	1.03e-06	0.0119	TGGCGGTGGGGTCGGTG
Glyma.15G228100	LBD	GmHIGD1	888	908	+	15.5714	1.24e-06	0.0143	CAAGCACCGACCCCACCGCCA
Glyma.17G086300	LBD	GmHIGD1	887	907	+	13.6349	2.49e-06	0.0287	CCAAGCACCGACCCCACCGCC
Glyma.17G086300	LBD	GmHIGD1	890	910	+	12.1429	5.25e-06	0.0303	AGCACCGACCCCACCGCCATT
Glyma.18G224500	MIKC_MADS	GmHIGD1	600	620	+	14.9565	4.61e-06	0.0149	TTTTGTTTTTGTTTTTTCTCT
Glyma.18G224500	MIKC_MADS	GmHIGD1	599	619	+	14.3333	7.78e-06	0.0149	GTTTTGTTTTTGTTTTTTCTC
Glyma.03G225200	MYB	GmHIGD1	894	907	+	16.3968	1.5e-06	0.0175	CCGACCCCACCGCC
Glyma.06G050000	MYB	GmHIGD1	891	903	-	11.4487	2.79e-06	0.0326	GTGGGGTCGGTGC
Glyma.19G222200	MYB	GmHIGD1	894	907	+	16.3968	1.5e-06	0.0175	CCGACCCCACCGCC
Glyma.01G194600	MYB_related	GmHIGD1	957	975	-	15.0159	6.74e-06	0.0794	GAAGTTGAACCCTAATTGG
Glyma.19G095300	TCP	GmHIGD1	895	903	+	13.7204	9.25e-06	0.108	CGACCCCAC
Glyma.09G248200	AP2	GmHIGD2	953	972	-	16.4359	1.22e-06	0.00737	CAGAACGAAGAGAAAAGAAA
Glyma.09G248200	AP2	GmHIGD2	849	868	-	15.7436	2.28e-06	0.00857	GAAAAAATAAATAAGAGAAA
Glyma.06G034000	BES1	GmHIGD2	745	764	-	13.7143	5.38e-06	0.021	ACGCACGTGACCATCGCCCA
Glyma.09G217000	BES1	GmHIGD2	750	764	-	12.7778	8.35e-06	0.0328	ACGCACGTGACCATC
Glyma.12G231400	BES1	GmHIGD2	753	763	-	14.3333	5.71e-06	0.0239	CGCACGTGACC
Glyma.02G123400	bHLH	GmHIGD2	747	761	-	20.4286	6.94e-08	0.000818	CACGTGACCATCGCC
Glyma.03G170300	bHLH	GmHIGD2	749	762	+	16.6806	1.62e-06	0.0191	CGATGGTCACGTGC
Glyma.05G017800	bHLH	GmHIGD2	748	761	-	19.9841	6.63e-08	0.000782	CACGTGACCATCGC
Glyma.06G199600	bHLH	GmHIGD2	748	762	+	18.6528	3.7e-07	0.00435	GCGATGGTCACGTGC
Glyma.08G294000	bHLH	GmHIGD2	748	768	-	19.746	7.99e-08	0.000936	GCTGACGCACGTGACCATCGC
Glyma.08G303900	bHLH	GmHIGD2	755	762	+	15.5373	8.35e-06	0.0993	TCACGTGC
Glyma.08G346300	bHLH	GmHIGD2	755	762	+	15.2796	6.42e-06	0.0763	TCACGTGC
Glyma.09G098300	bHLH	GmHIGD2	754	763	+	14.6915	4.29e-06	0.0255	GTCACGTGCG
Glyma.09G098300	bHLH	GmHIGD2	754	763	-	14.6915	4.29e-06	0.0255	CGCACGTGAC
Glyma.11G054600	bHLH	GmHIGD2	755	763	-	14.4839	6.94e-06	0.0822	CGCACGTGA
Glyma.14G089600	bHLH	GmHIGD2	747	767	+	20.5	6.95e-08	0.000814	GGCGATGGTCACGTGCGTCAG
Glyma.16G087300	bHLH	GmHIGD2	755	762	+	15.2796	6.42e-06	0.0763	TCACGTGC
Glyma.17G075200	bHLH	GmHIGD2	747	761	+	14.6941	2.69e-06	0.0201	GGCGATGGTCACGTG
Glyma.20G088600	bHLH	GmHIGD2	754	763	+	13.3559	3.8e-06	0.0225	GTCACGTGCG
Glyma.20G088600	bHLH	GmHIGD2	754	763	-	13.3559	3.8e-06	0.0225	CGCACGTGAC
Glyma.20G091200	bHLH	GmHIGD2	755	764	-	15.1587	6.38e-06	0.0756	ACGCACGTGA
Glyma.02G062700	Dof	GmHIGD2	941	961	+	13.4762	8.71e-06	0.0498	TTCCTTTCATTGTTTCTTTTC
Glyma.20G051500	EIL	GmHIGD2	702	716	+	14.2039	5.3e-06	0.0627	GGCTCCGTTCGTTGA
Glyma.18G224500	MIKC_MADS	GmHIGD2	945	965	+	14.5797	6.36e-06	0.0149	TTTCATTGTTTCTTTTCTCTT
Glyma.09G248200	AP2	GmHIGD3	879	898	-	14.8846	4.65e-06	0.0109	GATGAGGAGAAGGGGAAAAA
Glyma.09G248200	AP2	GmHIGD3	28	47	+	14.3846	6.83e-06	0.0128	AATGCAAAAGAGGAAAAAAA
Glyma.08G357600	B3	GmHIGD3	168	176	-	15.6	3.28e-06	0.0387	CTGCATGCG
Glyma.20G035800	B3	GmHIGD3	169	176	-	16.4369	3.43e-06	0.0404	CTGCATGC
Glyma.04G026300	BBR-BPC	GmHIGD3	322	342	-	8	2.63e-06	0.03	ATCGAAGCCTCTCTCTCTCTG
Glyma.05G137100	BBR-BPC	GmHIGD3	877	900	-	10.8413	9.1e-07	0.0103	GAGATGAGGAGAAGGGGAAAAAAA
Glyma.10G162100	bZIP	GmHIGD3	804	815	+	14.0968	8.88e-06	0.105	AGGTGACGTGCG
Glyma.18G020900	bZIP	GmHIGD3	208	218	+	14.6825	5.6e-06	0.0665	CGTCGTCAGCA
Glyma.02G293300	C2H2	GmHIGD3	883	901	+	18.0076	3.09e-07	0.00194	TCCCCTTCTCCTCATCTCC
Glyma.02G293300	C2H2	GmHIGD3	880	898	+	17.8409	3.44e-07	0.00194	TTTTCCCCTTCTCCTCATC
Glyma.02G293300	C2H2	GmHIGD3	877	895	+	13.5152	4.56e-06	0.011	TTTTTTTCCCCTTCTCCTC
Glyma.20G193000	C2H2	GmHIGD3	587	597	+	13.254	2.03e-06	0.00802	TAGTGGAGGGG
Glyma.02G062700	Dof	GmHIGD3	32	52	-	13.7619	6.34e-06	0.0498	TTCCATTTTTTTCCTCTTTTG
Glyma.02G261700	ERF	GmHIGD3	228	248	-	11.5882	7.24e-06	0.0169	TGACATTGGATCGGTGGTGGA
Glyma.03G138900	ERF	GmHIGD3	229	239	+	14.746	2.71e-06	0.0126	CCACCACCGAT
Glyma.03G138900	ERF	GmHIGD3	226	236	+	14.3968	3.21e-06	0.0126	CTTCCACCACC
Glyma.04G028100	ERF	GmHIGD3	223	237	+	16.619	1.07e-06	0.00628	CGGCTTCCACCACCG
Glyma.04G028100	ERF	GmHIGD3	226	240	+	14.0159	4.65e-06	0.0181	CTTCCACCACCGATC
Glyma.04G251400	ERF	GmHIGD3	220	239	+	14.7302	3.31e-06	0.0131	AAACGGCTTCCACCACCGAT
Glyma.06G028300	ERF	GmHIGD3	223	237	+	16.619	1.07e-06	0.00627	CGGCTTCCACCACCG
Glyma.06G028300	ERF	GmHIGD3	226	240	+	14.0159	4.65e-06	0.0181	CTTCCACCACCGATC
Glyma.08G149200	ERF	GmHIGD3	223	237	+	12.1111	7.91e-06	0.0309	CGGCTTCCACCACCG
Glyma.11G036400	ERF	GmHIGD3	223	237	+	12.0794	7.72e-06	0.0454	CGGCTTCCACCACCG
Glyma.13G233800	ERF	GmHIGD3	222	238	-	10.4286	8.12e-06	0.0475	TCGGTGGTGGAAGCCGT
Glyma.06G097900	GATA	GmHIGD3	668	682	-	16.9841	1.01e-06	0.012	TTTCAACCGTTGATT
Glyma.06G097900	GATA	GmHIGD3	842	856	+	13.4921	6.49e-06	0.0384	TTCTGGCCGTTCGAA
Glyma.14G155100	MIKC_MADS	GmHIGD3	31	44	+	17.381	4.61e-07	0.00527	GCAAAAGAGGAAAA
Glyma.18G224500	MIKC_MADS	GmHIGD3	32	52	-	16.7536	7.36e-07	0.00702	TTCCATTTTTTTCCTCTTTTG
Glyma.18G224500	MIKC_MADS	GmHIGD3	91	111	-	16.2899	1.25e-06	0.00702	GGTCGGTTTCTTTTTCTTTTT
Glyma.18G224500	MIKC_MADS	GmHIGD3	763	783	-	14.3043	7.97e-06	0.0149	CGTCTGTGTCTGTGTCTCTGC
Glyma.02G019300	MYB	GmHIGD3	195	209	-	18.619	2.47e-07	0.00289	CGGTCACGCTCCTCT
Glyma.04G101900	MYB	GmHIGD3	710	730	+	16.0317	1.24e-06	0.0145	GTGGTTGCGTTGGTTGAACCA
Glyma.13G309200	MYB	GmHIGD3	98	112	+	13.6825	7.53e-06	0.0875	AAAAGAAACCGACCC
Glyma.U027500	MYB	GmHIGD3	211	229	-	14.0278	9.73e-06	0.115	GAAGCCGTTTCTGCTGACG
Glyma.01G005500	NAC	GmHIGD3	395	409	-	13.9841	9.65e-06	0.114	GGCTTACGGATCAAG
Glyma.01G051300	NAC	GmHIGD3	804	814	-	15.127	1.61e-06	0.0191	GCACGTCACCT
Glyma.02G109800	NAC	GmHIGD3	804	814	-	15.127	1.61e-06	0.0191	GCACGTCACCT
Glyma.16G043200	NAC	GmHIGD3	804	818	+	16.4603	2.06e-07	0.00243	AGGTGACGTGCGCCA
Glyma.20G175500	NAC	GmHIGD3	805	816	-	14.3053	5.54e-06	0.0653	GCGCACGTCACC
Glyma.14G091200	TALE	GmHIGD3	763	782	-	15	2.87e-06	0.0314	GTCTGTGTCTGTGTCTCTGC
Glyma.14G091200	TALE	GmHIGD3	882	901	+	13.2162	7.4e-06	0.0404	TTCCCCTTCTCCTCATCTCC
Glyma.10G053500	ARF	GmHIGD4	267	287	-	9.06329	2.01e-06	0.0232	TTTTTTTTTTTGACGGGAAGT
Glyma.14G079100	B3	GmHIGD4	267	287	-	15.9118	1.54e-07	0.0018	TTTTTTTTTTTGACGGGAAGT
Glyma.17G075200	bHLH	GmHIGD4	679	693	+	13.1765	5.18e-06	0.0201	TGTGCTTGCCACATG
Glyma.20G193000	C2H2	GmHIGD4	925	935	-	13.4921	1.34e-06	0.00797	TAGTGAAGGTG
Glyma.05G158200	Dof	GmHIGD4	382	402	-	14.6825	2.92e-06	0.0336	AAAAGAATAAAAAAGTAAATA
Glyma.12G063800	Dof	GmHIGD4	384	404	+	15.1875	2.31e-06	0.0261	TTTACTTTTTTATTCTTTTAG
Glyma.13G352000	Dof	GmHIGD4	379	399	-	13.5079	8.02e-06	0.0911	AGAATAAAAAAGTAAATAATA
Glyma.15G022800	Dof	GmHIGD4	379	399	-	13.5079	8.02e-06	0.0911	AGAATAAAAAAGTAAATAATA
Glyma.17G089300	Dof	GmHIGD4	382	402	-	15	1.7e-06	0.0194	AAAAGAATAAAAAAGTAAATA
Glyma.17G093600	E2F/DP	GmHIGD4	260	280	+	6.9403	8.05e-06	0.0946	TCACATCACTTCCCGTCAAAA
Glyma.02G261700	ERF	GmHIGD4	783	803	-	13.2353	3.28e-06	0.0129	GGCTGTTTTGTTGGAGGTTGG
Glyma.01G023500	MIKC_MADS	GmHIGD4	839	853	-	14.5079	6.01e-06	0.071	GCTTACTTTTTTGGG
Glyma.04G027200	MIKC_MADS	GmHIGD4	837	851	+	13.8676	9.24e-06	0.0545	TACCCAAAAAAGTAA
Glyma.14G155100	MIKC_MADS	GmHIGD4	839	852	+	14.3175	6.75e-06	0.0386	CCCAAAAAAGTAAG
Glyma.14G183800	MIKC_MADS	GmHIGD4	837	851	-	15.8254	2.62e-06	0.0155	TTACTTTTTTGGGTA
Glyma.04G101900	MYB	GmHIGD4	872	892	-	14.4286	5.55e-06	0.0324	TATAGATGGGTGGGTGAAGAG
Glyma.04G170100	MYB	GmHIGD4	871	889	-	15.0159	4.54e-06	0.053	AGATGGGTGGGTGAAGAGT
Glyma.08G168100	MYB	GmHIGD4	868	888	+	13.5079	8.79e-06	0.051	TCAACTCTTCACCCACCCATC
Glyma.09G238800	MYB	GmHIGD4	780	794	+	16.3968	1.13e-06	0.0131	GTTCCAACCTCCAAC
Glyma.09G261600	MYB	GmHIGD4	875	889	-	14.1429	8.74e-06	0.0515	AGATGGGTGGGTGAA
Glyma.15G259400	MYB	GmHIGD4	868	888	+	13.5079	8.79e-06	0.0511	TCAACTCTTCACCCACCCATC
Glyma.19G119300	MYB	GmHIGD4	939	957	+	15.7937	2.47e-06	0.0215	ATTCCTCAACCACACTTGC
Glyma.19G119300	MYB	GmHIGD4	871	889	+	14.746	5.55e-06	0.0215	ACTCTTCACCCACCCATCT
Glyma.10G048500	MYB_related	GmHIGD4	507	518	+	14.1429	9.31e-06	0.11	AGATATTTTGTC
Glyma.15G135100	MYB_related	GmHIGD4	102	110	+	14.4925	5.63e-06	0.0663	TTTAGGTCG
Glyma.16G017400	MYB_related	GmHIGD4	507	516	+	14.0635	9.93e-06	0.118	AGATATTTTG
Glyma.19G260900	MYB_related	GmHIGD4	507	516	+	14.0635	9.93e-06	0.118	AGATATTTTG
Glyma.17G075200	bHLH	GmHIGD5	688	702	+	13.1765	5.18e-06	0.0201	TGTGCTTGCCACATG
Glyma.20G193000	C2H2	GmHIGD5	933	943	-	13.4921	1.34e-06	0.00797	TAGTGAAGGTG
Glyma.09G265200	HD-ZIP	GmHIGD5	234	244	-	14.375	5.88e-06	0.0699	GCATTAATTAT
Glyma.04G027200	MIKC_MADS	GmHIGD5	845	859	+	13.8676	9.24e-06	0.0545	TACCCAAAAAAGTAA
Glyma.14G183800	MIKC_MADS	GmHIGD5	845	859	-	15.8254	2.62e-06	0.0155	TTACTTTTTTGGGTA
Glyma.04G101900	MYB	GmHIGD5	878	898	-	13.8254	9.23e-06	0.0359	TATAGATGGGTGGGTGAAGTT
Glyma.08G168100	MYB	GmHIGD5	874	894	+	15.1746	3.26e-06	0.0379	CATCAACTTCACCCACCCATC
Glyma.09G238800	MYB	GmHIGD5	789	803	+	13.6508	9.7e-06	0.0562	GTTCCAACCTCTAAC
Glyma.09G261600	MYB	GmHIGD5	881	895	-	14.1429	8.74e-06	0.0515	AGATGGGTGGGTGAA
Glyma.15G259400	MYB	GmHIGD5	874	894	+	15.1746	3.26e-06	0.038	CATCAACTTCACCCACCCATC
Glyma.19G119300	MYB	GmHIGD5	877	895	+	15.0476	4.44e-06	0.0215	CAACTTCACCCACCCATCT
Glyma.06G034000	BES1	GmHIGD6	240	259	-	14.9206	3.21e-06	0.021	GCACACGTGTTAAGGGTCTA
Glyma.06G034000	BES1	GmHIGD6	264	283	-	14.4603	3.93e-06	0.021	ACACACGTGTTGTTGTTTTT
Glyma.09G217000	BES1	GmHIGD6	248	262	+	14.6825	3.76e-06	0.0328	TAACACGTGTGCAGT
Glyma.09G217000	BES1	GmHIGD6	272	286	+	12.9365	7.82e-06	0.0328	CAACACGTGTGTAAA
Glyma.12G231400	BES1	GmHIGD6	272	282	-	15.3651	3.83e-06	0.0239	CACACGTGTTG
Glyma.12G231400	BES1	GmHIGD6	248	258	-	14.1429	6.07e-06	0.0239	CACACGTGTTA
Glyma.02G293300	C2H2	GmHIGD6	888	906	+	13.5758	4.41e-06	0.011	CAACCTCACCCTCATCTCC
Glyma.02G293300	C2H2	GmHIGD6	891	909	+	13.3939	4.89e-06	0.011	CCTCACCCTCATCTCCTTA
Glyma.02G293300	C2H2	GmHIGD6	920	938	+	12.553	7.77e-06	0.0146	ACTCACCCTCTTCATCCCT
Glyma.10G215200	C2H2	GmHIGD6	762	776	+	15.4219	2.29e-06	0.0268	ACCGTCCTCAGAAAC
Glyma.20G176500	C2H2	GmHIGD6	762	776	+	15.4219	2.29e-06	0.027	ACCGTCCTCAGAAAC
Glyma.01G216000	ERF	GmHIGD6	646	660	-	15.5672	3.33e-06	0.0394	ATATGTCGGCAAAAA
Glyma.02G261700	ERF	GmHIGD6	790	810	-	11.5735	7.29e-06	0.0169	AAAGGTTAAACCGGAGGAGGC
Glyma.04G062900	ERF	GmHIGD6	790	808	-	12.9206	5.56e-06	0.0322	AGGTTAAACCGGAGGAGGC
Glyma.04G251400	ERF	GmHIGD6	748	767	+	14.6667	3.42e-06	0.0131	TCACCTAAAGCAACACCGTC
Glyma.05G049800	ERF	GmHIGD6	646	660	-	15.1587	5.17e-06	0.0609	ATATGTCGGCAAAAA
Glyma.06G064000	ERF	GmHIGD6	790	808	-	12.9206	5.56e-06	0.0324	AGGTTAAACCGGAGGAGGC
Glyma.06G105000	ERF	GmHIGD6	761	770	+	13.6882	6.88e-06	0.0406	CACCGTCCTC
Glyma.09G147200	ERF	GmHIGD6	648	660	-	15.3175	5.11e-06	0.0605	ATATGTCGGCAAA
Glyma.17G047300	ERF	GmHIGD6	757	770	-	16.5397	1.64e-06	0.0112	GAGGACGGTGTTGC
Glyma.08G221800	GATA	GmHIGD6	894	912	+	8.94521	8.99e-06	0.105	CACCCTCATCTCCTTAGCC
Glyma.10G126900	GATA	GmHIGD6	891	905	-	13.8209	7.73e-06	0.0456	GAGATGAGGGTGAGG
Glyma.10G180800	MYB	GmHIGD6	944	964	+	16.2857	1.29e-06	0.0148	TCTCATCACCCCCACCTAGCT
Glyma.20G209700	MYB	GmHIGD6	944	964	+	16.2857	1.29e-06	0.0148	TCTCATCACCCCCACCTAGCT
Glyma.16G032600	MYB_related	GmHIGD6	487	497	+	14.8254	3.45e-06	0.041	AGATATTTTTC
Glyma.03G018800	TCP	GmHIGD6	863	870	+	10.8155	9.47e-06	0.11	GGGGCCAC
Glyma.04G161400	TCP	GmHIGD6	863	870	+	11.3204	7.55e-06	0.0887	GGGGCCAC
Glyma.08G097900	TCP	GmHIGD6	863	870	+	11.8641	5.54e-06	0.0646	GGGGCCAC
Glyma.18G202400	Trihelix	GmHIGD6	273	289	+	17.209	7.03e-07	0.00829	AACACGTGTGTAAAGTT
