# Supplementary material for: Genome-wide analysis of soybean hypoxia inducible gene domain containing genes: a functional investigation of GmHIGD3
Source: Front Plant Sci. 2024 Jul 1;15:1403841. doi: 10.3389/fpls.2024.1403841 (PMC11246964; doi:10.3389/fpls.2024.1403841)
Supplement: Supplementary file 7 [file Table_3.xlsx]

## Sheet: Suplementary Table 3
Suplementary Table 3. The riched GO terms in co-expressed genes of GmHIGDs
GO terms	Description	Gene ID
GO:0004129	cytochrome-c oxidase activity	Glyma.02G208900; Glyma.05G110100; Glyma.11G040300; Glyma.13G090900; Glyma.14G177100; Glyma.17G069400; Glyma.17G157000; Glyma.18G217100
GO:0016675	oxidoreductase activity, acting on a heme group of donors
GO:0016676	oxidoreductase activity, acting on a heme group of donors, oxygen as acceptor
GO:0015002	heme-copper terminal oxidase activity
GO:0015078	hydrogen ion transmembrane transporter activity
GO:0015077	monovalent inorganic cation transmembrane transporter activity
GO:0022890	inorganic cation transmembrane transporter activity
GO:0009055	electron carrier activity
GO:0008324	cation transmembrane transporter activity
GO:0016491	oxidoreductase activity	Glyma.02G208900; Glyma.02G257700; Glyma.03G057100; Glyma.03G099000; Glyma.04G240800; Glyma.05G110100; Glyma.05G233200; Glyma.06G035300; Glyma.06G122600; Glyma.07G150900; Glyma.08G088000; Glyma.08G096800; Glyma.08G097300; Glyma.08G254500; Glyma.09G086800; Glyma.09G107100; Glyma.10G152200; Glyma.11G017100; Glyma.11G040300;	Glyma.11G179300; Glyma.11G247600; Glyma.13G064300; Glyma.13G090900; Glyma.14G121400; Glyma.14G177100; Glyma.16G037600; Glyma.17G019300; Glyma.17G052900; Glyma.17G069400; Glyma.17G157000; Glyma.17G187300; Glyma.17G218200; Glyma.18G009700; Glyma.18G273200; Glyma.19G020500; Glyma.19G034000; Glyma.19G115300; Glyma.19G115600; Glyma.20G001400
GO:0016702	oxidoreductase activity, acting on single donors with incorporation of molecular oxygen, incorporation of two atoms of oxygen	Glyma.13G064300; Glyma.16G037600; Glyma.17G187300; Glyma.19G020500; Glyma.19G115300; Glyma.19G115600
GO:0051213	dioxygenase activity
GO:0016701	oxidoreductase activity, acting on single donors with incorporation of molecular oxygen
GO:0016157	sucrose synthase activity	Glyma.13G114000; Glyma.17G045800
GO:0003933	GTP cyclohydrolase activity	Glyma.08G177300; Glyma.15G055700
GO:0019238	cyclohydrolase activity
GO:0008686	3,4-dihydroxy-2-butanone-4-phosphate synthase activity
GO:0003935	GTP cyclohydrolase II activity
GO:0001071	nucleic acid binding transcription factor activity	Glyma.02G016100; Glyma.05G157000; Glyma.05G160800; Glyma.06G077400; Glyma.08G115300; Glyma.09G248200; Glyma.10G013300; Glyma.10G016500; Glyma.11G036500; Glyma.16G148700; Glyma.17G035400; Glyma.18G252400; Glyma.19G213100; Glyma.20G163200
GO:0003700	transcription factor activity, sequence-specific DNA binding
GO:0008135	translation factor activity, RNA binding	Glyma.02G000200; Glyma.02G090800; Glyma.12G135100; Glyma.18G292300
GO:0003743	translation initiation factor activity
GO:0019842	vitamin binding	Glyma.07G153100; Glyma.13G231700; Glyma.18G204200
GO:1901681	sulfur compound binding
GO:0030976	thiamine pyrophosphate binding
