# Supplementary material for: Genome-wide analysis of soybean hypoxia inducible gene domain containing genes: a functional investigation of GmHIGD3
Source: Front Plant Sci. 2024 Jul 1;15:1403841. doi: 10.3389/fpls.2024.1403841 (PMC11246964; doi:10.3389/fpls.2024.1403841)
Supplement: Supplementary file 8 [file Table_4.xlsx]

## Sheet: Table S4
TableS4. The subcellular localization of GmHIGDs.
Gene Name	Gene ID	Subcellular localization (mGOASVM)	Subcellular localization (WoLF_PSORT)	Plant-mPLoc	CELLO v2.5
GmHIGD1	Glyma.05G035600	Vacuole	chlo: 7, mito: 2, vacu: 2, cyto: 1, plas: 1, extr: 1	Chloroplast	Mitochondrial
GmHIGD2	Glyma.10G151300	Extracellular	cyto: 8, nucl: 4, extr: 1, golg: 1	Chloroplast	Mitochondrial
GmHIGD3	Glyma.20G236900	Mitochondrion	cyto: 11, chlo: 1, nucl: 1, mito: 1	Chloroplast. Peroxisome.	Mitochondrial
GmHIGD4	Glyma.11G235000	Mitochondrion	chlo: 10, mito: 2, nucl: 1, plas: 1	Nucleus.	Mitochondrial
GmHIGD5	Glyma.18G022000	Mitochondrion	chlo: 10.5, chlo_mito: 6.5, cyto: 2, mito: 1.5	Nucleus.	Mitochondrial
GmHIGD6	Glyma.02G259700	Mitochondrion	chlo: 6, mito: 3, nucl_plas: 3, nucl: 2, plas: 2, cyto: 1	Nucleus.	Mitochondrial
